# Supplementary material for: Development of Cross-Reactive Antibodies for the Identification and Treatment of Synthetic Cannabinoid Receptor Agonist Toxicity
Source: Vaccines (Basel). 2022 Aug 4;10(8):1253. doi: 10.3390/vaccines10081253 (PMC9415894; doi:10.3390/vaccines10081253)
Supplement: Supplementary file 1 [file vaccines-10-01253-s001.zip]

Archive with 1 entries (1 files):
- vaccines-1813521-supplementary.pdf
